# Supplementary material for: ProkBERT PhaStyle: accurate phage lifestyle prediction with pretrained genomic language models
Source: Bioinform Adv. 2025 Nov 9;5(1):vbaf188. doi: 10.1093/bioadv/vbaf188 (PMC12603353; doi:10.1093/bioadv/vbaf188)
Supplement: vbaf188_Supplementary_Data [file vbaf188_supplementary_data.xlsx]

## Sheet: ST1
	Supplementary Table 1: The number and overall length of sequences in the different traning and test sets used in the study.
		data source	class	nr of sequences	length (kb)
	strict holdout	BACPHLIP	temperate	1102	560696
		BACPHLIP	virulent	696	600342
	standard holdout	BACPHLIP	temperate	1208	608737
		BACPHLIP	virulent	906	799947
	test	BASEL	temperate	200	49283.5
		BASEL	virulent	210	50271
		Escherichia	temperate	200	49283.5
		Escherichia	virulent	194	50176.4
		Extremophile	temperate	10	1319.42
		Extremophile	virulent	6	1338.05

## Sheet: ST2
	Supplementary Table 2: This table shows the number of simulated phage fragments in each dataset, broken down by fragment length and by lifestyle (temperate or virulent).
	dataset	Fragment length (bp)	Lifestyle	Fragment count
	BASEL	500	temperate	34448
			virulent	34448
		2000	temperate	8603
			virulent	8603
		10000	temperate	1701
			virulent	1701
	Escherichia	500	temperate	33851
			virulent	33851
		2000	temperate	8650
			virulent	8650
		10000	temperate	1726
			virulent	1726
	Extremophile	500	temperate	1021
			virulent	1021
		2000	temperate	232
			virulent	232
		10000	temperate	42
			virulent	42

## Sheet: ST3
	Supplementary Table 3: for each dataset, the count of sequences stratified by CheckV‐assigned quality categories (Complete, High‐quality, Medium‐quality, Low‐quality).
	Dataset	CheckV quality	Number of sequences
	BACPHLIP_all	Complete	157
		High-quality	1909
		Low-quality	4
		Medium-quality	42
		Not-determined	2
	BACPHLIP_training	Complete	101
		High-quality	1651
		Low-quality	4
		Medium-quality	40
		Not-determined	2
	BACPHLIP_validation	Complete	56
		High-quality	258
		Medium-quality	2
	BASEL	High-quality	410
		Medium-quality	2
	Escherichia	Complete	194
		High-quality	198
		Medium-quality	2
	Extremophile	Complete	2
		High-quality	10
		Medium-quality	4

## Sheet: ST4
	Supplementary Table 4. Number of simulated phage fragments by dataset, fragment length and CheckV quality.
	Dataset	Fragment length (bp)	CheckV quality category	Number of fragments
	BASEL	500	Low-quality	54262
			Not-determined	14634
		2000	Low-quality	16748
			Not-determined	458
		10000	Low-quality	3344
			Medium-quality	19
			Not-determined	39
	Escherichia	500	Low-quality	54099
			Not-determined	13603
		2000	Low-quality	16854
			Not-determined	446
		10000	Low-quality	3408
			Medium-quality	21
			Not-determined	23
	Extremophile	500	Low-quality	1236
			Not-determined	806
		2000	Low-quality	436
			Not-determined	28
		10000	Low-quality	81
			Not-determined	3

## Sheet: ST5
	Supplementary Table 5: Dataset of Bacteriophages from Extreme Environments. This table lists bacteriophages characterized by their genomic sequences available in the NCBI GenBank, along with their viral classification, habitats, NCBI accession numbers, and lifestyles.
	Viral Family	Habitat	NCBI Acc.	Lifestyle
	Autographiviridae	arsenic-rich	OM913597.1	Virulent
			OM913598.1
			OM913599.1
	Unk. Caudoviricetes	Deep subseafloor sediments (381 m)	JF974314.1	Temperate
			JF974315.1
		Deep-sea (1000 m)	AB967974.1
	Suviridae	Hadal zone, Mariana Trench (8,900m)	OQ832096.1
	Myoviridae like	highly acidic environments PH<2	JX507079.1

## Sheet: ST6
	Supplementary Table 6. Benchmark performance of each method on the Escherichia, BASEL, and Extremophile test datasets under strict‐holdout (no training sequences ≥80% ANI to any test sequence) and standard‐holdout conditions. The table reports accuracy (Acc.), Matthews correlation coefficient (MCC), sensitivity (Sens.), and specificity (Spec.) for each model and dataset.
	Dataset	Model	Strict-Holdout (ANI < 80%)				Standard-Holdout (ANI > 80%)
			Acc.	MCC	Sens.	Spec.	Acc.	MCC	Sens.	Spec.
	ESCHERICHIA	ProkBERT-mini	0.98	0.97	0.97	1	0.98	0.97	0.97	1
		ProkBERT-mini-long	0.98	0.97	0.97	1	0.98	0.97	0.97	1
		DNABERT-2	0.98	0.97	0.97	1	0.98	0.97	0.97	1
		NT500	0.98	0.97	0.97	1	0.98	0.97	0.97	1
		NT50	0.98	0.97	0.97	1	0.98	0.97	0.97	1
		DeePhage	0.97	0.95	0.95	1	0.97	0.95	0.95	1
		PhaTYP	0.94	0.88	0.97	0.9	0.94	0.88	0.97	0.9
	BASEL	ProkBERT-mini	0.97	0.93	0.93	1	1	0.99	0.99	1
		ProkBERT-mini-long	0.97	0.94	0.94	1	1	0.99	0.99	1
		DNABERT-2	0.96	0.93	0.92	1	1	0.99	0.99	1
		NT500	0.95	0.91	0.9	1	1	0.99	0.99	1
		NT50	0.93	0.87	0.87	1	0.99	0.99	0.99	1
		DeePhage	0.91	0.84	0.83	1	0.91	0.84	0.83	1
		PhaTYP	0.9	0.8	0.9	0.91	0.9	0.8	0.9	0.91
	EXTREMOPHILE	ProkBERT-mini	1	1	1	1	1	1	1	1
		ProkBERT-mini-long	1	1	1	1	1	1	1	1
		DNABERT-2	1	1	1	1	1	1	1	1
		NT500	1	1	1	1	1	1	1	1
		NT50	1	1	1	1	1	1	1	1
		DeePhage	1	1	1	1	1	1	1	1
		PhaTYP	0.69	0.52	1	0.5	0.69	0.52	1	0.5
